# Supplementary material for: Can Machine Learning Be Better than Biased Readers?
Source: Tomography. 2023 Apr 28;9(3):901–8. doi: 10.3390/tomography9030074 (PMC10204355; doi:10.3390/tomography9030074)
Supplement: Supplementary file 1 [file tomography-09-00074-s001.zip]

Archive with 1 entries (1 files):
- tomography-2336631-SI.pdf
